# Supplementary material for: Enhancement of Fungal Enzyme Production by Radio-Frequency Electromagnetic Fields
Source: J Fungi (Basel). 2022 Nov 10;8(11):1187. doi: 10.3390/jof8111187 (PMC9695996; doi:10.3390/jof8111187)
Supplement: Supplementary file 1 [file jof-08-01187-s001.zip › Supplementary tables.xlsx]

## Sheet: H2O2 conc.
Supplementary Tabe S1. Level of H2O2 in media
	0 min			10 min
	1	2	3	1	2	3
0h	1	2	3	4	5	6	7	8	9	10	11	12
A	0.094	0.095	0.095	0.103	0.104	0.108	OD		T-test	0 vs.10 min			560
B	0.093	0.098	0.092	0.102	0.103	0.11	OD			1.14746e-06			560
C	0.094	0.092	0.092	0.101	0.103	0.109	OD		0.05	sig			560
D	2.87879	2.92929	2.92929	3.33333	3.38384	3.58586	H2O2 (uM)		0.01	sig			560
E	2.82828	3.08081	2.77778	3.28283	3.33333	3.68687	H2O2 (uM)						560
F	2.87879	2.77778	2.77778	3.23232	3.33333	3.63636	H2O2 (uM)						560
G	2.86195	2.92929	2.82828	3.28283	3.35017	3.63636	average						560
H	0.0291591	0.151515	0.0874773	0.0505051	0.0291591	0.0505051	SD						560
		2.87318			3.42312		average
		0.099241			0.167083		SD
16h	1	2	3	4	5	6	7	8	9	10	11	12
A	0.08	0.085	0.082	0.079	0.077	0.078	OD		T-test	0 vs.10 min			560
B	0.079	0.086	0.081	0.063	0.078	0.08	OD			0.0155864			560
C	0.078	0.086	0.081	0.076	0.078	0.079	OD		0.05	sig			560
D	2.17172	2.42424	2.27273	2.12121	2.0202	2.07071	H2O2 (uM)		0.01	no sig			560
E	2.12121	2.47475	2.22222	1.31313	2.07071	2.17172	H2O2 (uM)						560
F	2.07071	2.47475	2.22222	1.9697	2.07071	2.12121	H2O2 (uM)						560
G	2.12121	2.45791	2.23906	1.80135	2.05387	2.12121	average						560
H	0.0505051	0.0291591	0.0291591	0.42954	0.0291591	0.0505051	SD						560
		2.27273			1.99214		average
		0.151515			0.26135		SD
24h	1	2	3	4	5	6	7	8	9	10	11	12
A	0.081	0.091	0.082	0.079	0.08	0.081	OD		T-test	0 vs.10 min			560
B	0.08	0.092	0.083	0.08	0.08	0.082	OD			0.0254459			560
C	0.082	0.091	0.083	0.08	0.081	0.082	OD		0.05	sig			560
D	2.22222	2.72727	2.27273	2.12121	2.17172	2.22222	H2O2 (uM)		0.01	no sig			560
E	2.17172	2.77778	2.32323	2.17172	2.17172	2.27273	H2O2 (uM)						560
F	2.27273	2.72727	2.32323	2.17172	2.22222	2.27273	H2O2 (uM)						560
G	2.22222	2.74411	2.3064	2.15488	2.18855	2.25589	average						560
H	0.0505051	0.0291591	0.0291591	0.0291591	0.0291591	0.0291591	SD						560
		2.42424			2.19978		average
		0.244832			0.0512017		SD
48h	1	2	3	4	5	6	7	8	9	10	11	12
A	0.085	0.098	0.088	0.086	0.085	0.085	OD		T-test	0 vs.10 min			560
B	0.085	0.099	0.089	0.083	0.087	0.087	OD			0.055661			560
C	0.085	0.099	0.087	0.083	0.086	0.09	OD		0.05	no sig			560
D	2.42424	3.08081	2.57576	2.47475	2.42424	2.42424	H2O2 (uM)		0.01	no sig			560
E	2.42424	3.13131	2.62626	2.32323	2.52525	2.52525	H2O2 (uM)						560
F	2.42424	3.13131	2.52525	2.32323	2.47475	2.67677	H2O2 (uM)						560
G	2.42424	3.11448	2.57576	2.37374	2.47475	2.54209	average						560
H	0	0.0291591	0.0505051	0.0874773	0.0505051	0.127102	SD						560
		2.70483			2.46352		average
		0.315516			0.109428		SD

## Sheet: Nox conc.
Supplementary Tabe S2. Level of NOx in media
	0 min			10 min
	1	2	3	1	2	3
0h	1	2	3	4	5	6	7	8	9	10	11	12
A	0.222	0.233	0.215	0.228	0.224	0.215	OD		T-test	0 vs.10 min			540
B	0.233	0.215	0.218	0.223	0.232	0.216	OD			0.844414			540
C	0.234	0.227	0.218	0.223	0.23	0.218	OD		0.05	no sig			540
D	34.3182	36.8182	32.7273	35.6818	34.7727	32.7273	NOx (uM)		0.01	no sig			540
E	36.8182	32.7273	33.4091	34.5455	36.5909	32.9545	NOx (uM)						540
F	37.0455	35.4545	33.4091	34.5455	36.1364	33.4091	NOx (uM)						540
G	36.0606	35	33.1818	34.9242	35.8333	33.0303	average						540
H	1.51326	2.08299	0.393648	0.65608	0.946212	0.347165	SD						540
		34.7475			34.596		average
		1.81265			1.37673		SD
16h	1	2	3	4	5	6	7	8	9	10	11	12
A	0.223	0.225	0.222	0.238	0.236	0.234	OD		T-test	0 vs.10 min			540
B	0.228	0.223	0.224	0.232	0.24	0.235	OD			0.000419781			540
C	0.225	0.221	0.231	0.242	0.239	0.222	OD		0.05	sig			540
D	34.5455	35	34.3182	37.9545	37.5	37.0455	NOx (uM)		0.01	sig			540
E	35.6818	34.5455	34.7727	36.5909	38.4091	37.2727	NOx (uM)						540
F	35	34.0909	36.3636	38.8636	38.1818	34.3182	NOx (uM)						540
G	35.0758	34.5455	35.1515	37.803	38.0303	36.2121	average						540
H	0.571957	0.454545	1.07405	1.14391	0.473106	1.64413	SD						540
		34.9242			37.3485		average
		0.709659			1.33975		SD
24h	1	2	3	4	5	6	7	8	9	10	11	12
A	0.217	0.23	0.243	0.23	0.225	0.241	OD		T-test	0 vs.10 min			540
B	0.238	0.221	0.242	0.232	0.231	0.231	OD			0.654617			540
C	0.239	0.225	0.228	0.231	0.242	0.235	OD		0.05	no sig			540
D	33.1818	36.1364	39.0909	36.1364	35	38.6364	NOx (uM)		0.01	no sig			540
E	37.9545	34.0909	38.8636	36.5909	36.3636	36.3636	NOx (uM)						540
F	38.1818	35	35.6818	36.3636	38.8636	37.2727	NOx (uM)						540
G	36.4394	35.0758	37.8788	36.3636	36.7424	37.4242	average						540
H	2.82343	1.02483	1.90602	0.227273	1.95947	1.14391	SD						540
		36.4646			36.8434		average
		2.15343			1.2315		SD
48h	1	2	3	4	5	6	7	8	9	10	11	12
A	0.227	0.225	0.226	0.249	0.241	0.224	OD		T-test	0 vs.10 min			540
B	0.228	0.227	0.231	0.248	0.227	0.212	OD			0.391398			540
C	0.241	0.225	0.228	0.233	0.234	0.225	OD		0.05	no sig			540
D	35.4545	35	35.2273	40.4545	38.6364	34.7727	NOx (uM)		0.01	no sig			540
E	35.6818	35.4545	36.3636	40.2273	35.4545	32.0455	NOx (uM)						540
F	38.6364	35	35.6818	36.8182	37.0455	35	NOx (uM)						540
G	36.5909	35.1515	35.7576	39.1667	37.0455	33.9394	average						540
H	1.77506	0.262432	0.571957	2.03702	1.59091	1.64413	SD						540
		35.8333			36.7172		average
		1.13067			2.74406		SD

## Sheet: pH
Supplementary Tabe S3. pH level of media
PDB
pH	Untreated				RF-EMF 0.01w,10m
Incubation time (h)	0	16	24	48	0	16	24	48
Exp1	5.41	4.74	4.23	4.92	5.47	4.53	4.54	4.46
Exp2	5.42	4.73	4.48	4.94	5.53	4.6	4.61	4.5
Exp3	5.38	4.74	4.56	4.94	5.55	4.63	4.62	4.51
average	5.40333	4.73667	4.42333	4.93333	5.51667	4.58667	4.59	4.49
SD	0.0208167	0.0057735	0.172143	0.011547	0.0416333	0.051316	0.043589	0.0264575
	0	16	24	48
T-Test	0.0253389	0.0354389	0.231397	0.000220282
0.05	sig	sig	no	sig
0.01	no	no	no	sig
